# Supplementary material for: Transcriptional Control of Hypoxic Hyphal Growth in the Fungal Pathogen Candida albicans
Source: Front Cell Infect Microbiol. 2022 Jan 19;11:770478. doi: 10.3389/fcimb.2021.770478 (PMC8807691; doi:10.3389/fcimb.2021.770478)
Supplement: Supplementary Table 5 — List of Ahr1-bound intergenic regions as defined by ChIP-tiling arrays. [file Table_5.xlsx]

## Sheet: Table S5
Table S5
List of Ahr1-bound intergenic regions as defined by ChIP-tiling arrays

## Sheet: Sheet1
Orf19 ID	Binding (Normalized intensity)	Gene name at 5'	Gene name at 3'	Description
orf19.699	-3.59984			Protein of unknown function; flow model, rat catheter, Spider biofilm induced
orf19.700	-3.59984	SEO1		Similar to permeases; transcription is negatively regulated by Sfu1p; flucytosine induced
orf19.3589	-3.56337		SPO11	Meiosis-specific protein that initiates meiotic recombination by catalyzing the formation of double-strand breaks in DNA via a transesterification reaction; required for homologous chromosome pairing and synaptonemal complex formation
orf19.3586	-3.56337		RCR1	Protein of the ER membrane involved in cell wall chitin deposition; may function in the endosomal-vacuolar trafficking pathway, helping determine whether plasma membrane proteins are degraded or routed to the plasma membrane
orf19.5604	-3.50242	MDR1		Multidrug efflux pump of plasma membrane; member of the MDR family of major facilitator transporter superfamily; methotrexate is preferred substrate; overexpression in drug-resistant clinical isolates confers fluconazole resistance
orf19.7374	-3.47129	CTA4		Activates transcription in 1-hybrid assay in S. cerevisiae; gene is downregulated upon adherence to polystyrene; induced by nitric oxide
orf19.7382	-3.35888	CAM1	TEF4	Putative translation elongation factor eEF1 gamma SGD=Translation elongation factor EF-1 gamma
orf19.1139	-3.06833		SVL3	Protein of unknown function, mutant phenotype suggests a potential role in vacuolar function; green fluorescent protein (GFP)-fusion protein localizes to the cell periphery, cytoplasm, bud, and bud neck
orf19.1137	-3.06833		CDC8	Thymidylate and uridylate kinase, functions in de novo biosynthesis of pyrimidine deoxyribonucleotides; converts dTMP to dTDP and dUMP to dUTP; essential for mitotic and meiotic DNA replication; homologous to S. pombe Tmp1p
orf19.7306	-3.01909		YPR127W	Protein of aldo-keto reductase family; increased transcription is associated with MDR1 overexpression, benomyl or long-term fluconazole treatment;overexpression does not affect drug or oxidative stress sensitivity SGD=Putative protein of unknown function; expression is activated by transcription factor YRM1/YOR172W; green fluorescent protein (GFP)-fusion protein localizes to both the cytoplasm an…
orf19.5576	-3.00045		YDR531W	Protein similar to S. cerevisiae Ydr531wp; transposon mutation affects filamentous growth; downregulated in core stress response SGD=Pantothenate kinase (ATP:D-pantothenate 4'-phosphotransferase, EC 2.7.1.33); catalyzes the first committed step in the universal biosynthetic pathway leading to coenzyme A1
orf19.5578	-3.00045			Protein of unknown function
orf19.1358	-2.97619	GCN4	GCN4	Transcriptional activator of general amino acid control response; required for Efg1p-dependent pseudohyphal filament induction by amino acid starvation but not by serum; upregulated in the presence of human whole blood or PMN cells SGD=Transcriptional activator of amino acid biosynthetic genes in response to amino acid starvation; expression is tightly regulated at both the transcriptional and tr…
orf19.5741	-2.88639	ALS1		Adhesin; ALS family of cell-surface glycoproteins; adhesion, virulence roles; immunoprotective; in band at hyphal base; similar to S. cerevisiae Sag1p; biofilm-induced; Rfg1p, Ssk1p, growth-regulated; strain background affects expression
orf19.7381	-2.83934	ZCF37		Predicted zinc-finger protein of unknown function; not essential for viability
orf19.7585	-2.80493	INO1	INO1	Inositol-1-phosphate synthase; enzyme of inositol biosynthesis; antigenic in human; repressed by farnesol (in biofilm) or caspofungin; regulated during planktonic growth; upstream inositol/choline regulatory element; glycosylation predicted SGD=Inositol 1-phosphate synthase, involved in synthesis of inositol phosphates and inositol-containing phospholipids; transcription is coregulated with other…
orf19.5170	-2.77312	ENA21		similar to S. cerevisiae sodium transporters Ena1p and Ena5p; Gcn4p-regulated; flucytosine, amphotericin B, or ketoconazole-induced; osmotic stress-induced
orf19.4376	-2.75975			Protein of unknown function
orf19.4592	-2.73574	HSX11		UDP-glucose:ceramide glucosyltransferase (glucosylceramide synthase [GCS], EC 2.4.1.80); enzyme of sphingolipid metabolism
orf19.4591	-2.73574	CTN2	CAT2	Predicted carnitine acetyl transferase; similar to S. cerevisiae Cat2p; transcriptionally induced in macrophage; farnesol-upregulated in biofilm; Hog1p-downregulated SGD=Carnitine acetyl-CoA transferase present in both mitochondria and peroxisomes, transfers activated acetyl groups to carnitine to form acetylcarnitine which can be shuttled across membranes
orf19.1835	-2.67306			Putative coiled-coil polarisome; predicted role in polarized morphogenesis, cell fusion, and low affinity Ca2+ influx; rat catheter biofilm induced
orf19.1836	-2.67306	APN2	APN2	flucytosine induced SGD=Class II abasic (AP) endonuclease involved in repair of DNA damage; homolog of human HAP1 and E. coli exoIII
orf19.1978	-2.62805	GIT2		Putative glycerophosphoinositol permease; fungal-specific (no human or murine homolog); transcription is repressed in response to alpha pheromone in SpiderM medium
orf19.4775	-2.62713	HSF1	HSF1	activates transcription in 1-hybrid assay in S. cerevisiae SGD=Trimeric heat shock transcription factor, activates multiple genes in response to stresses that include hyperthermia; recognizes variable heat shock elements (HSEs) consisting of inverted NGAAN repeats; posttranslationally regulated
orf19.6817	-2.62219	FCR1		Putative zinc cluster transcription factor; negative regulator of fluconazole, ketoconazole, brefeldin A resistance; transposon mutation affects filamentous growth; partially suppresses S. cerevisiae pdr1 pdr3 mutant fluconazole sensitivity
orf19.2831	-2.6214	RPC31	RPC31	repressed by nitric oxide; induced during infection of murine kidney, compared to growth in vitro; has murine homolog SGD=RNA polymerase III subunit C31; contains HMG-like C-terminal domain
orf19.6889	-2.59476	MKK2	MKK2	Protein not essential for viability; similar to S. cerevisiae Mkk2p, which is a MAP kinase kinase involved in signal transduction; macrophage-downregulated gene SGD=Mitogen-activated kinase kinase involved in protein kinase C signaling pathway that controls cell integrity; upon activation by Bck1p phosphorylates downstream target, Slt2p; functionally redundant with Mkk1p
orf19.4960	-2.53186		SPE3	Spermidine synthase, involved in biosynthesis of spermidine and also in biosynthesis of pantothenic acid; spermidine is required for growth of wild-type cells
orf19.4961	-2.53186	STP2	STP3	Transcription factor; activates transcription of genes encoding amino acid permeases; activated via amino-acid-induced proteolytic processing (Ssy1p and Csh3p dependent); also amino-acid-regulated SGD=Zinc-finger protein of unknown function, possibly involved in pre-tRNA splicing and in uptake of branched-chain amino acids
orf19.1907	-2.51404	EMC9	NNF2	Protein not essential for viability, induced during the mating process SGD=Protein that exhibits physical and genetic interactions with Rpb8p, which is a subunit of RNA polymerases I, II, and III; computational analysis of large-scale protein-protein interaction data suggests a role in chromosome segregation
orf19.1906	-2.51404			Protein of unknown function
orf19.7152	-2.50635		YGR012W	Protein similar to Aspergillus CYSK O-acetylserine sulfhydrylase, suggesting that C. albicans uses an O-acetyl-serine (OAS) pathway of sulfur assimilation; upregulated in biofilm SGD=Putative cysteine synthase, localized to the mitochondrial outer membrane
orf19.2170	-2.50306	PHM7	PHM7	Putative transporter; fungal-specific (no human or murine homolog); Hog1p-downregulated; downregulated in response to 17-beta-estradiol, ethynyl estradiol SGD=Protein of unknown function, expression is regulated by phosphate levels; green fluorescent protein (GFP)-fusion protein localizes to the cell periphery and vacuole
orf19.2169	-2.50306			Protein of unknown function
orf19.4456	-2.4497	GAP4		Putative amino acid permease; hyphal induced; regulated by Gcn2p and Gcn4p; shows colony morphology-related gene regulation by Ssn6p; detected at plasma membrane of yeast-form and germ tube by mass spectrometry
orf19.851	-2.41852			Protein of unknown function; transcription is negatively regulated by Rim101p
orf19.850	-2.41852		NTA1	Amidase, removes the amide group from N-terminal asparagine and glutamine residues to generate proteins with N-terminal aspartate and glutamate residues that are targets of ubiquitin-mediated degradation
orf19.2060	-2.40586	SOD5		Copper- and zinc-containing superoxide dismutase, protective role against oxidative stress; induced by neutrophil contact, hyphal growth, caspofungin, osmotic or oxidative stress; member of a gene family including SOD1, SOD4, SOD5, and SOD6
orf19.2059	-2.40586			Protein with homology to magnesium-dependent endonucleases and phosphatases; regulated by Sef1, Sfu1, and Hap43; Spider biofilm induced
orf19.5620	-2.40343		YHI9	regulated by Gcn4p; induced in response to amino acid starvation (3-aminotriazole treatment); increased transcription is observed upon benomyl treatment or in an azole-resistant strain that overexpresses MDR1 SGD=Protein of unknown function; null mutant is defective in unfolded protein response; possibly involved in a membrane regulation metabolic pathway; member of the PhzF superfamily, though m…
orf19.6018	-2.39599		LRO1	Acyltransferase that catalyzes diacylglycerol esterification; one of several acyltransferases that contribute to triglyceride synthesis; putative homolog of human lecithin cholesterol acyltransferase
orf19.85	-2.39269	GPX2	HYR1	Similar to glutathione peroxidase; expression greater in high iron; alkaline upregulated by Rim101p; transcriptionally induced by alpha factor or interaction with macrophage; regulated by Efg1p; caspofungin repressed SGD=Thiol peroxidase that functions as a hydroperoxide receptor to sense intracellular hydroperoxide levels and transduce a redox signal to the Yap1p transcription factor
orf19.5975	-2.36309		RSF2	Putative transcription factor with zinc finger DNA-binding motif; fluconazole-downregulated; expression regulated during planktonic growth; increased expression observed in an ssr1 homozygous null mutant SGD=Zinc-finger protein involved in transcriptional control of both nuclear and mitochondrial genes, many of which specify products required for glycerol-based growth, respiration, and other func…
orf19.4528	-2.35877		YLR065C	Putative protein of unknown function; YLR065C is not an essential gene
orf19.4527	-2.35877	HGT1	HXT11	High-affinity glucose transporter, member of major facilitator superfamily; transcription induced by progesterone and by drugs including chloramphenicol and benomyl; likely essential for growth, based on an insertional mutagenesis strategy SGD=Putative hexose transporter that is nearly identical to Hxt9p, has similarity to major facilitator superfamily (MFS) transporters and is involved in pleiot…
orf19.2892	-2.33622		SBE2	Protein involved in the transport of cell wall components from the Golgi to the cell surface; required for bud growth
orf19.535	-2.32932	RBR1		Glycosylphosphatidylinositol (GPI)-anchored cell wall protein required for filamentous growth at acidic pH; expression is repressed by Rim101p and activated by Nrg1p
orf19.2333	-2.30898		YHR009C	Putative protein of unknown function; not an essential gene
orf19.2332	-2.30898			Protein of unknown function
orf19.4145	-2.26917	ZCF20		Predicted zinc-finger protein of unknown function
orf19.4146	-2.26917	SMD3	SMD3	Protein described as a core snRNP protein; induced upon adherence to polystyrene SGD=Core Sm protein Sm D3; part of heteroheptameric complex (with Smb1p, Smd1p, Smd2p, Sme1p, Smx3p, and Smx2p) that is part of the spliceosomal U1, U2, U4, and U5 snRNPs; homolog of human Sm D3
orf19.1764	-2.26708			Protein of unknown function
orf19.1763	-2.26708	IFR1	YNL134C	induced by nitric oxide SGD=Putative protein of unknown function with similarity to dehydrogenases from other model organisms; green fluorescent protein (GFP)-fusion protein localizes to both the cytoplasm and nucleus and is induced by the DNA-damaging agent MMS
orf19.2823	-2.23734	RFG1		Transcriptional regulator of filamentous growth and hyphal genes; acts in Tup1p-dependent and -independent pathways; binds DNA; has HMG domain; not transcriptionally regulated by oxygen or serum; not responsible for hypoxic repression
orf19.1139	-2.23659		SVL3	Protein of unknown function, mutant phenotype suggests a potential role in vacuolar function; green fluorescent protein (GFP)-fusion protein localizes to the cell periphery, cytoplasm, bud, and bud neck
orf19.1137	-2.23659		CDC8	Thymidylate and uridylate kinase, functions in de novo biosynthesis of pyrimidine deoxyribonucleotides; converts dTMP to dTDP and dUMP to dUTP; essential for mitotic and meiotic DNA replication; homologous to S. pombe Tmp1p
orf19.5585	-2.23494	SAP5	YPS3	Secreted aspartyl proteinase; sap4 sap5 sap6 triple mutant has defects in virulence and utilization of protein as nitrogen source; expressed in mucosal & systemic infections, oral carriage; absent from less virulent species, C. dubliniensis SGD=Aspartic protease, attached to the plasma membrane via a glycosylphosphatidylinositol (GPI) anchor
orf19.3794	-2.23281	CSR1	AZF1	Putative DNA-binding transcription factor; 5 C-terminal zinc-finger motifs; similar to S. cerevisiae Zap1p; transposon mutation affects filamentous growth; suppresses S. cerevisiae rok1 mutant inviability SGD=Zinc-finger transcription factor, involved in induction of CLN3 transcription in response to glucose; genetic and physical interactions indicate a possible role in mitochondrial transcriptio…
orf19.6996	-2.20498			Protein of unknown function
orf19.1048	-2.18651	IFD6		Aldo-keto reductase family member; similar to aryl alcohol dehydrogenases, S. cerevisiae Ypl088wp; increased protein correlates with MDR1 overexpression (but not CDR1 or CDR2) in fluconazole-resistant clinical isolates; farnesol regulated
orf19.4531	-2.16656		YOL075C	Putative PDR-subfamily ABC transporter SGD=Putative ABC transporter
orf19.4375.1	-2.16208	RPS30	RPS30A	ORF Predicted by Annotation Working Group; putative 40S ribosomal protein S30; shows colony morphology-related gene regulation by Ssn6p SGD=Protein component of the small (40S) ribosomal subunit; nearly identical to Rps30Bp and has similarity to rat S30 ribosomal protein
orf19.3897	-2.15895			decreased transcription is observed upon fluphenazine treatment or in an azole-resistant strain that overexpresses CDR1 and CDR2; transcription is repressed in response to alpha pheromone in SpiderM medium
orf19.1301	-2.15163			Ortholog(s) have protein-macromolecule adaptor activity and role in proteasome regulatory particle assembly
orf19.5991	-2.10723		DBP10	Putative ATP-dependent RNA helicase of the DEAD-box protein family, constituent of 66S pre-ribosomal particles; essential protein involved in ribosome biogenesis
orf19.5555	-2.10716			Protein of unknown function
orf19.5556	-2.10716			Protein of unknown function
orf19.4912	-2.0944		LDB19	Protein of unknown function involved in maintenance of proper telomere length; null mutant shows a reduced affinity for the alcian blue dye suggesting a decreased net negative charge of the cell surface
orf19.984	-2.0944	PHO8	PHO8	Protein of unknown function; transcription is positively regulated by Rim101p; regulated by Tsa1p, Tsa1Bp in minimal media at 37 deg; possibly adherence-induced SGD=Repressible alkaline phosphatase, a glycoprotein localized to the vacuole; regulated by levels of inorganic phosphate and by a system consisting of Pho4p, Pho9p, Pho80p, Pho81p and Pho85p; dephosphorylates phosphotyrosyl peptides
orf19.3846	-2.07101	LYS4	LYS4	Protein described as homoaconitase; regulated by Gcn4p, Gcn2p; induced in response to amino acid starvation (3-aminotriazole treatment); upregulated in the presence of human whole blood or polymorphonuclear (PMN) cells SGD=Homoaconitase, catalyzes the conversion of homocitrate to homoisocitrate, which is a step in the lysine biosynthesis pathway
orf19.3845	-2.07101	FGR3		Protein lacking an ortholog in S. cerevisiae; transposon mutation affects filamentous growth
orf19.251	-2.05776			Member of ThiJ/PfpI protein family; antigenic (Cand a 3 allergen); binds human immunoglobulin E; 2 N-glycosylation motifs; alkaline, fluconazole, Hog1p-downregulated; induced in core stress response or by oxidative stress (via Cap1p); possibly benomyl induced
orf19.5854	-2.01344	SBP1	RNP1	Protein described as similar to RNA binding proteins; downregulated upon adherence to polystyrene SGD=Ribonucleoprotein that contains two RNA recognition motifs (RRM)
orf19.3149	-1.99001	LSP1	PIL1	caspofungin repressed; fungal-specific (no human or murine homolog) SGD=Primary component of eisosomes, which are large immobile cell cortex structures associated with endocytosis; null mutants show activation of Pkc1p/Ypk1p stress resistance pathways; detected in phosphorylated state in mitochondria
orf19.3328	-1.98211		HOT1	filament induced SGD=Transcription factor required for the transient induction of glycerol biosynthetic genes GPD1 and GPP2 in response to high osmolarity; targets Hog1p to osmostress responsive promoters; has similarity to Msn1p and Gcr1p
orf19.6003	-1.97602			Protein of unknown function
orf19.5094	-1.9171	BUL1	BUL1	Protein not essential for viability; macrophage/pseudohyphal-induced; similar to S. cerevisiae Bul1p, which may be involved in selection of substrates for ubiquitination SGD=Ubiquitin-binding component of the Rsp5p E3-ubiquitin ligase complex, functional homolog of Bul2p, disruption causes temperature-sensitive growth, overexpression causes missorting of amino acid permeases
orf19.4214	-1.89753			Protein not essential for viability
orf19.3171	-1.87806	ACH1	ACH1	Soluble protein in hyphae; similar to S. cerevisiae Ach1p, which is acetyl-coA hydrolase required for acetate utilization; nonessential; antigenic in human; induced on polystyrene adherence; ketoconazole-induced; no human or murine homolog SGD=Acetyl-coA hydrolase, primarily localized to mitochondria; phosphorylated; required for acetate utilization and for diploid pseudohyphal growth
orf19.4892	-1.85235	TPK1	TPK2	Catalytic subunit of cAMP-dependent protein kinase (PKA), isoform of Tpk2p; involved in control of morphogenesis and stress response; wild-type nuclear localization requires Bcy1p; produced during stationary but not exponential growth SGD=cAMP-dependent protein kinase catalytic subunit; promotes vegetative growth in response to nutrients via the Ras-cAMP signaling pathway; inhibited by regulatory…
orf19.7152	-1.83856		YGR012W	Protein similar to Aspergillus CYSK O-acetylserine sulfhydrylase, suggesting that C. albicans uses an O-acetyl-serine (OAS) pathway of sulfur assimilation; upregulated in biofilm SGD=Putative cysteine synthase, localized to the mitochondrial outer membrane
orf19.3526	-1.81187	HGT15	ITR1	Putative glucose transporter of major facilitator superfamily; C. albicans glucose transporter family comprises 20 members; 12 probable transmembrane motifs; expressed in rich medium with 2%25 glucose; fluconazole, caspofungin downregulated SGD=Myo-inositol transporter with strong similarity to the minor myo-inositol transporter Itr2p, member of the sugar transporter superfamily; expression is re…
orf19.4623.3	-1.80018	NHP6A	NHP10	Protein described as nonhistone chromatin component; RNA abundance regulated by tyrosol and cell density; amphotericin B, caspofungin repressed; intron in 5'-UTR SGD=Protein related to mammalian high mobility group proteins; likely component of the INO80 complex, which is an ATP-dependent chromatin-remodeling complex
orf19.5132	-1.77927			Protein of unknown function
orf19.5131	-1.77927		GID7	Protein of unknown function, involved in proteasome-dependent catabolite inactivation of fructose-1,6-bisphosphatase; contains six WD40 repeats; computational analysis suggests that Gid7p and Moh1p have similar functions
orf19.5380	-1.7684	LYS144		Putative transcription factor with zinc cluster DNA-binding motif; has similarity to S. cerevisiae Lys14p, which is a transcription factor involved in the regulation of lysine biosynthesis genes
orf19.1321	-1.76027	HWP1		Hyphal cell wall protein; covalently crosslinked to epithelial cells by host transglutaminase; opaque- and a-specific, alpha-factor induced; at MTLa side of conjugation tube; assessment of virulence role complicated by URA3 effects
orf19.2725	-1.73855			Protein of unknown function
orf19.7078	-1.72866		YCL012C	Putative protein of unknown function; orthologs are present in S. bayanus, S. paradoxus and Ashbya gossypii; YCL012C is not an essential gene
orf19.7077	-1.72866		FRE7	Protein of unknown function; Plc1p-regulated; transcription is negatively regulated by Rim101p SGD=Putative ferric reductase with similarity to Fre2p; expression induced by low copper levels
orf19.610	-1.72553	EFG1	PHD1	Transcriptional repressor; required for white-phase cell type; hyphal growth, metabolism, cell-wall gene regulator; roles in adhesion, virulence; Cph1p and Efg1p have role in host cytokine response; bHLH; binds E-box; T206 phosphorylated SGD=Transcriptional activator that enhances pseudohyphal growth; regulates expression of FLO11, an adhesin required for pseudohyphal filament formation; similar …
orf19.7247	-1.72459	RIM101	TIR3	Transcription factor involved in alkaline pH response; required for alkaline-induced hyphal growth; role in virulence in mouse systemic infection; activated by C-terminal proteolytic cleavage; mediates both positive and negative regulation SGD=Cell wall mannoprotein of the Srp1p/Tip1p family of serine-alanine-rich proteins; expressed under anaerobic conditions and required for anaerobic growth
orf19.7250	-1.72459		YPI1	Inhibitor of the type I protein phosphatase Glc7p, which is involved in regulation of a variety of metabolic processes; overproduction causes decreased cellular content of glycogen
orf19.6736	-1.71176		LRC5	Protein of unknown function; non-tagged protein is detected in purified mitochondria in high-throughput studies; null mutant displays decreased frequency of mitochondrial genome loss and severe growth defect in minimal glycerol media
orf19.2809	-1.70851	CTN3	YAT2	Predicted peroxisomal carnitine acetyl transferase; required for filamentous growth in macrophage and on solid media; transcriptionally induced early upon macrophage engulfment, by induction of hyphal growth, by starvation conditions SGD=Carnitine acetyltransferase; has similarity to Yat1p, which is a carnitine acetyltransferase associated with the mitochondrial outer membrane
orf19.701	-1.70556	CFL11		similar to ferric reductase Fre10p; flucytosine repressed; possibly adherence-induced
orf19.4477	-1.70313	CSH1		Member of aldo-keto reductase family, similar to aryl alcohol dehydrogenases; role in adhesion to fibronectin, cell surface hydrophobicity; regulated by temperature, growth phase, benomyl, macrophage interaction; azole resistance associated
orf19.4478	-1.70313		MSD1	Mitochondrial aspartyl-tRNA synthetase, required for acylation of aspartyl-tRNA; yeast and bacterial aspartyl-, asparaginyl-, and lysyl-tRNA synthetases contain regions with high sequence similarity, suggesting a common ancestral gene
orf19.4081	-1.65862			Protein of unknown function
orf19.1286	-1.65628			Protein of unknown function
orf19.1285	-1.65628		YPR091C	Putative protein of unknown function; may interact with ribosomes, based on co-purification experiments; green fluorescent protein (GFP)-fusion protein localizes to the endoplasmic reticulum; YPR091C is not an essential gene
orf19.4672	-1.65082			Protein of unknown function
orf19.3122.2	-1.64498		SEM1	ORF Predicted by Annotation Working Group SGD=Component of the lid subcomplex of the regulatory subunit of the 26S proteasome; ortholog of human DSS1
orf19.3122	-1.64498	ARR3		Protein not essential for viability; similar to S. cerevisiae Arr3p, which is an arsenite transporter of the plasma membrane required for resistance to arsenic compounds; benomyl-induced; Gcn4p-regulated
orf19.6306	-1.62047		ALD4	Mitochondrial aldehyde dehydrogenase, required for growth on ethanol and conversion of acetaldehyde to acetate; phosphorylated; activity is K+ dependent; utilizes NADP+ or NAD+ equally as coenzymes; expression is glucose repressed
orf19.6305	-1.62047			Hydroxytrimethyllysine aldolase, the second enzyme in the carnitine biosynthesis pathway; rat catheter biofilm repressed
orf19.6601.1	-1.61449	YKE2	YKE2	Possible cytoskeletal modulator; transcription induced upon yeast-to-hyphal switch; regulated by Nrg1p, Tup1p SGD=Subunit of the heterohexameric Gim/prefoldin protein complex involved in the folding of alpha-tubulin, beta-tubulin, and actin
orf19.4318	-1.61091	MIG1	MIG2	Transcriptional repressor; regulates genes for utilization of carbon sources; Tup1p-dependent and -independent functions; upregulated in biofilm; hyphal downregulated; caspofungin repressed; functional homolog of S. cerevisiae Mig1p SGD=Protein containing zinc fingers, involved in repression, along with Mig1p, of SUC2 (invertase) expression by high levels of glucose; binds to Mig1p-binding sites …
orf19.3494	-1.60154	CTF5	MCM21	Protein induced during the mating process; transcription is repressed in response to alpha pheromone in SpiderM medium SGD=Protein involved in minichromosome maintenance; component of the COMA complex (Ctf19p, Okp1p, Mcm21p, Ame1p) that bridges kinetochore subunits that are in contact with centromeric DNA and the subunits bound to microtubules
orf19.3453	-1.60154		RGD2	GTPase-activating protein (RhoGAP) for Cdc42p and Rho5p
orf19.5102	-1.59194	PLB5		Putative phospholipase B, fungal-specific (no human or murine homolog); null mutation eliminates cell-associated phospholipase A2 activity and attenuates virulence; putative GPI anchor
orf19.23	-1.57298	RTA3	RSB1	Similar to S. cerevisiae Rta1p (role in 7-aminocholesterol resistance) and Rsb1p (flippase); putative membrane protein; putative drug-responsive regulatory site; induced by fluphenazine, estradiol, ketoconazole, caspofungin SGD=Suppressor of sphingoid long chain base (LCB) sensitivity of an LCB-lyase mutation; putative integral membrane transporter or flippase that may transport LCBs from the cyt…
orf19.450	-1.53946			Protein of unknown function
orf19.2724	-1.53885			Protein of unknown function
orf19.24	-1.53598	RTA2	RSB1	Stress-associated protein; ketoconazole, caspofungin induced; Plc1p-regulated; transcription is increased in a strain resistant to amphotericin B and fluconazole, compared to a wild-type strain SGD=Suppressor of sphingoid long chain base (LCB) sensitivity of an LCB-lyase mutation; putative integral membrane transporter or flippase that may transport LCBs from the cytoplasmic side toward the extra…
orf19.5539	-1.5343		USE1	Essential SNARE protein localized to the ER, involved in retrograde traffic from the Golgi to the ER; forms a complex with the SNAREs Sec22p, Sec20p and Ufe1p
orf19.5729	-1.51928	FGR17	YNR063W	Putative DNA-binding transcription factor; has zinc cluster DNA-binding motif; lacks an ortholog in S. cerevisiae; transposon mutation affects filamentous growth SGD=Putative zinc-cluster protein of unknown function
orf19.1257	-1.50909			Protein of unknown function
orf19.4975	-1.49494	HYR1		Nonessential, GPI anchored, predicted cell wall protein; described as glutathione peroxidase; macrophage-induced protein; induced in hyphae; induction associated with azole resistance; regulated by Rfg1p, Efg1p, Nrg1p, Tup1p, Cyr1p
orf19.216	-1.48764			ketoconazole-induced; upregulation correlates with clinical development of fluconazole resistance
orf19.215	-1.48764		AVO2	Component of a complex containing the Tor2p kinase and other proteins, which may have a role in regulation of cell growth
orf19.4769	-1.47995	IPT1	IPT1	Inositol phosphoryl transferase, involved in sphingolipid biosynthesis; catalyzes the synthesis of the most abundant sphingolipid, mannose-(inositol-P)2-ceramide, M(IP)2C, from MIPC; required for wild-type membrane localization of Cdr1p SGD=Inositolphosphotransferase 1, involved in synthesis of mannose-(inositol-P)2-ceramide (M(IP)2C), which is the most abundant sphingolipid in cells, mutation co…
orf19.1139	-1.47486		SVL3	Protein of unknown function, mutant phenotype suggests a potential role in vacuolar function; green fluorescent protein (GFP)-fusion protein localizes to the cell periphery, cytoplasm, bud, and bud neck
orf19.2723	-1.45824	HIT1	HIT1	Protein not essential for viability; similar to S. cerevisiae Hit1p, which is required for growth at high temperature SGD=Protein of unknown function, required for growth at high temperature
orf19.1797	-1.45482			induced upon biofilm formation; has GutQ domain, which is associated with phosphosugar binding
orf19.1497	-1.44992	ZCF6		Putative transcription factor with zinc cluster DNA-binding motif
orf19.3353	-1.44956			Protein described as similar to a mitochondrial complex I intermediate-associated protein; fluconazole-downregulated
orf19.113	-1.44172	CIP1		Protein with slight similarity to plant isoflavone reductase; transcription induced by cadmium (specifically, not by other heavy metals or heat shock), yeast-hyphal switch, oxidative stress (via Cap1p), or macrophage interaction
orf19.1137	-1.43441		CDC8	Thymidylate and uridylate kinase, functions in de novo biosynthesis of pyrimidine deoxyribonucleotides; converts dTMP to dTDP and dUMP to dUTP; essential for mitotic and meiotic DNA replication; homologous to S. pombe Tmp1p
orf19.2825	-1.42312		DRE2	a-specific transcription SGD=Protein of unknown function; mutation displays synthetic lethal interaction with the pol3-13 allele of CDC2
orf19.2892	-1.4103		SBE2	Protein involved in the transport of cell wall components from the Golgi to the cell surface; required for bud growth
orf19.3670	-1.39317	GAL1	GAL3	Galactokinase; transcription regulated by galactose; transcription regulated by Mig1p and Tup1p; not required for systemic mouse virulence; farnesol-downregulated in biofilm; fluconazole-induced SGD=Transcriptional regulator involved in activation of the GAL genes in response to galactose; forms a complex with Gal80p to relieve Gal80p inhibition of Gal4p; binds galactose and ATP but does not have…
orf19.3672	-1.39317	GAL10	GAL10	UDP-glucose 4-epimerase, required for galactose utilization; mutant shows cell wall defects and increased filamentation; fluconazole-induced SGD=UDP-glucose-4-epimerase, catalyzes the interconversion of UDP-galactose and UDP-D-glucose in galactose metabolism; also catalyzes the conversion of alpha-D-glucose or alpha-D-galactose to their beta-anomers
orf19.4748	-1.39312		MUD1	U1 snRNP A protein, homolog of human U1-A; involved in nuclear mRNA splicing
orf19.4749	-1.39312			hyphal-induced expression, regulated by Cyr1p, Ras1p, Efg1p
orf19.6659	-1.37555	GAP6	MMP1	Putative general amino acid permease; Plc1p-regulated; Gcn4p-regulated; fungal-specific (no human or murine homolog) SGD=High-affinity S-methylmethionine permease, required for utilization of S-methylmethionine as a sulfur source; has similarity to S-adenosylmethionine permease Sam3p
orf19.2350	-1.37407			Protein similar to S. cerevisiae Yor0378wp; transposon mutation affects filamentous growth; not essential for viability; member of MFS family of transporters; fungal-specific (no human or murine homolog)
orf19.2356	-1.37322	CRZ2	SIP18	Putative transcription factor; zinc finger; similar to S. cerevisiae Crz1p; homozygous crz1, not crz2, null mutation suppresses fluconazole resistance of homozygous cka2 null (defective in CK2 kinase ); Rim101p-downregulated at pH 8 SGD=Protein of unknown function whose expression is induced by osmotic stress
orf19.7396	-1.35661			Protein of unknown function
orf19.7382	-1.33359	CAM1	TEF4	Putative translation elongation factor eEF1 gamma SGD=Translation elongation factor EF-1 gamma
orf19.4304	-1.33206	GAP1		General amino acid permease; antigenic in human; 10-12 transmembrane regions; regulated by nitrogen source; alkaline, GlcNAc, phagocytosis upregulated; not required for virulence in mouse systemic infection; fungal-specific
orf19.670.2	-1.32984			ORF Predicted by Annotation Working Group
orf19.5148	-1.32201	CYR1	CYR1	Adenylyl cyclase; mutant lacks cAMP; required for mucosal or systemic infection in mice; hyphal growth defect of mutant is rescued by exogenous cAMP; role in macrophage sensitivity, apoptosis; in pathway downstream of Ras1p SGD=Adenylate cyclase, required for cAMP production and cAMP-dependent protein kinase signaling; the cAMP pathway controls a variety of cellular processes, including metabolis…
orf19.5147	-1.32201		YLL007C	Putative protein of unknown function; green fluorescent protein (GFP)-fusion protein localizes to the cytoplasm; YLL007C is not an essential gene
orf19.5908	-1.3183	TEC1	HPF1	TEA/ATTS transcription factor involved in regulation of hypha-specific genes; required for wild-type biofilm formation; regulates BCR1; directly transcriptionally regulated by Cph2p under some growth conditions; alkaline upregulated SGD=Haze-protective mannoprotein that reduces the particle size of aggregated proteins in white wines
orf19.4279	-1.31031	MNN1		Putative alpha-1,3-mannosyltransferase, a component of mannosyltransferase complex; transcription is negatively regulated by Rim101p; transcription is elevated in chk1 and nik1 homozygous null mutants, but not in the sln1 null mutant
orf19.1078	-1.30415	HBR2	AGX1	Uncharacterized protein, regulated by Gcn4p and hemoglobin SGD=Alanine:glyoxylate aminotransferase (AGT), catalyzes the synthesis of glycine from glyoxylate, which is one of three pathways for glycine biosynthesis in yeast; has similarity to mammalian and plant alanine:glyoxylate aminotransferases
orf19.5058	-1.30123	SMI1	SMI1	Decreased mRNA abundance observed in cyr1 homozygous null mutant hyphal cells; caspofungin repressed SGD=Protein involved in the regulation of cell wall synthesis; proposed to be involved in coordinating cell cycle progression with cell wall integrity
orf19.589	-1.30039		YPT53	GTPase, similar to Ypt51p and Ypt52p and to mammalian rab5; required for vacuolar protein sorting and endocytosis
orf19.6365	-1.30039	PTP1		Protein not essential for viability; similar to S. cerevisiae Ptp1p, which is a protein tyrosine phosphatase
orf19.218	-1.29156	BUD20		Protein similar to S. cerevisiae Bud20p, which affects bud site selection; transposon mutation affects filamentous growth
orf19.3447	-1.28877		PBN1	Essential component of glycosylphosphatidylinositol-mannosyltransferase I, required for the autocatalytic post-translational processing of the protease B precursor Prb1p, localizes to ER in lumenal orientation; homolog of mammalian PIG-X
orf19.1539	-1.28045			highly induced upon biofilm formation
orf19.1286	-1.27969			Protein of unknown function
orf19.1285	-1.27969		YPR091C	Putative protein of unknown function; may interact with ribosomes, based on co-purification experiments; green fluorescent protein (GFP)-fusion protein localizes to the endoplasmic reticulum; YPR091C is not an essential gene
orf19.4886	-1.27462			Putative adhesin-like protein; Hap43-repressed; rat catheter and Spider biofilm induced
orf19.7372	-1.27128	ZCF36		Predicted zinc-finger protein of unknown function
orf19.3300	-1.26957	ZPR1	ZPR1	Protein with putative zinc finger; regulated by Gcn4p; repressed in response to amino acid starvation (3-aminotriazole treatment); upregulation correlates with clinical development of fluconazole resistance SGD=Essential protein with two zinc fingers, present in the nucleus of growing cells but relocates to the cytoplasm in starved cells via a process mediated by Cpr1p; binds to translation elong…
orf19.3301	-1.26957		MET30	induced by heavy metal (cadmium) stress;Hog1p-induced SGD=F-box protein containing five copies of the WD40 motif, controls cell cycle function, sulfur metabolism, and methionine biosynthesis as part of the ubiquitin ligase complex; interacts with and regulates Met4p, localizes within the nucleus
orf19.5999	-1.26605	DYN1	DYN1	Dynein heavy chain; dynein is a motor protein that moves toward the microtubule minus end; required for wild-type yeast-form cell separation, spindle positioning, nuclear migration, hyphal growth; transcription is regulated by Mig1p SGD=Cytoplasmic heavy chain dynein, microtubule motor protein, required for anaphase spindle elongation; involved in spindle assembly, chromosome movement, and spindl…
orf19.6000	-1.26605	CDR1		Multidrug transporter of ATP-binding cassette (ABC) superfamily; transports phospholipids in an in-to-out direction; transcription induced by beta-estradiol, progesterone, corticosteroid, or cholesterol
orf19.1992	-1.26517	SIR2	SIR2	Regulator of phenotypic switching in strain 3153A; mutation does not affect white-opaque switching rate in strain WO-1; similar to S. cerevisiae Sir2p; partially functionally complements S. cerevisiae sir2 mutant mating defect SGD=Conserved NAD+ dependent histone deacetylase of the Sirtuin family involved in regulation of lifespan; plays roles in silencing at HML, HMR, telomeres, and the rDNA loc…
orf19.1991	-1.26517		YHL017W	Putative protein of unknown function; green fluorescent protein (GFP)-fusion protein co-localizes with clathrin-coated vesicles
orf19.1690	-1.24319	TOS1	TOS1	Protein described as similar to alpha agglutinin anchor subunit; fluconazole-induced; transcription is induced in response to alpha pheromone in SpiderM medium SGD=Covalently-bound cell wall protein of unknown function; identified as a cell cycle regulated SBF target gene; deletion mutants are highly resistant to treatment with beta-1,3-glucanase; has sequence similarity to YJL171C
orf19.5718	-1.23881		PEP3	Component of CORVET tethering complex; vacuolar peripheral membrane protein that promotes vesicular docking/fusion reactions in conjunction with SNARE proteins, required for vacuolar biogenesis
orf19.5720	-1.23881			ketoconazole or caspofungin repressed
orf19.1286	-1.23652			Protein of unknown function
orf19.3516	-1.23292			Protein of unknown function
orf19.3517	-1.23292			Ortholog(s) have role in positive regulation of cellular response to hypoxia, regulation of protein glycosylation, sterol regulatory element binding protein cleavage
orf19.7610	-1.22649	PTP3	PTP3	Protein not essential for viability; similar to S. cerevisiae Ptp3p, which is a protein tyrosine phosphatase; hyphal induced; alkaline upregulated; regulated by Efg1p, Ras1p, cAMP pathways SGD=Phosphotyrosine-specific protein phosphatase involved in the inactivation of mitogen-activated protein kinase (MAPK) during osmolarity sensing; dephosporylates Hog1p MAPK and regulates its localization; loc…
orf19.6200	-1.22614		PRY2	Protein of unknown function, has similarity to Pry1p and Pry3p and to the plant PR-1 class of pathogen related proteins
orf19.5911	-1.21281	CMK1	DUN1	Expression is regulated upon white-opaque switching; biochemically purified Ca2%2B/CaM-dependent kinase is soluble, cytosolic, monomeric, and serine-autophosphorylated SGD=Cell-cycle checkpoint serine-threonine kinase required for DNA damage-induced transcription of certain target genes, phosphorylation of Rad55p and Sml1p, and transient G2/M arrest after DNA damage; also regulates postreplicativ…
orf19.5912	-1.21281		MAK21	Constituent of 66S pre-ribosomal particles, required for large (60S) ribosomal subunit biogenesis; involved in nuclear export of pre-ribosomes; required for maintenance of dsRNA virus; homolog of human CAATT-binding protein
orf19.5716	-1.19583	SAP4	YPS3	Secreted aspartyl proteinase; sap4 sap5 sap6 triple mutant has defects in systemic virulence (mouse, guinea pig), survival in macrophage, and protein utilization for nitrogen; expressed during mucosal and systemic infections, oral carriage SGD=Aspartic protease, attached to the plasma membrane via a glycosylphosphatidylinositol (GPI) anchor
orf19.5542	-1.19483	SAP6	YPS3	Secreted aspartyl proteinase; expressed upon hyphal growth, during oral carriage, mucosal, systemic infections; sap4 sap5 sap6 triple mutant has defects in systemic virulence, survival in macrophage, and protein utilization for nitrogen SGD=Aspartic protease, attached to the plasma membrane via a glycosylphosphatidylinositol (GPI) anchor
orf19.2905	-1.1945			Protein of unknown function
orf19.2903	-1.1945			hyphal-induced expression, regulated by Cyr1p, Ras1p, Efg1p, Nrg1p, Tup1p
orf19.1031	-1.1939	HMG1	HMG2	HMG-CoA reductase; enzyme of sterol pathway; inhibited by lovastatin; gene not transcriptionally regulated in response to lovastatin and fluconazole SGD=One of two isozymes of HMG-CoA reductase that convert HMG-CoA to mevalonate, a rate-limiting step in sterol biosynthesis; overproduction induces assembly of peripheral ER membrane arrays and short nuclear-associated membrane stacks
orf19.302	-1.18771		BET5	Component of the TRAPP (transport protein particle) complex, which plays an essential role in the vesicular transport from endoplasmic reticulum to Golgi
orf19.3767	-1.18444		VTH2	Putative membrane glycoprotein with strong similarity to Vth1p and Pep1p/Vps10p, may be involved in vacuolar protein sorting
orf19.4941	-1.17607	TYE7	TYE7	Putative bHLH (basic region, helix-loop-helix) transcription factor; hyphally regulated via Cph1p, Cyr1p; flucytosine, Hog1p induced; amphotericin B, caspofungin repressed; downregulated in azole-resistant strain overexpressing MDR1 SGD=Serine-rich protein that contains a basic-helix-loop-helix (bHLH) DNA binding motif; binds E-boxes of glycolytic genes and contributes to their activation; may fu…
orf19.4942	-1.17607			Protein of unknown function
orf19.699	-1.16907			Protein of unknown function
orf19.700	-1.16907	SEO1		Similar to permeases; transcription is negatively regulated by Sfu1p; flucytosine induced
orf19.6956	-1.16474	DAL9		Putative allantoate permease; fungal-specific (no human or murine homolog)
orf19.5902	-1.16053	RAS2	RAS2	Protein similar to S. cerevisiae Ras2p, which activates adenylate cyclase and is involved in pseudohyphal growth of S. cerevisiae; transposon mutation affects filamentous growth SGD=GTP-binding protein that regulates the nitrogen starvation response, sporulation, and filamentous growth; farnesylation and palmitoylation required for activity and localization to plasma membrane; homolog of mammalia…
orf19.2747	-1.15855	RGT1	RGT1	Transcriptional repressor involved in the regulation of glucose transporter genes; has zinc-cluster; similar to S. cerevisiae Rgt1p SGD=Glucose-responsive transcription factor that regulates expression of several glucose transporter (HXT) genes in response to glucose; binds to promoters and acts both as a transcriptional activator and repressor
orf19.944	-1.15494	IFG3		Putative D-amino acid oxidase
orf19.7561	-1.14617	DEF1		Transcription is induced upon filamentous growth; induced by increasing cell density, regulated by tyrosol; hyphally regulated via Cph1p; fluconazole-induced
orf19.6054	-1.14289		BUL1	decreased transcription is observed in an azole-resistant strain that overexpresses MDR1 SGD=Ubiquitin-binding component of the Rsp5p E3-ubiquitin ligase complex, functional homolog of Bul2p, disruption causes temperature-sensitive growth, overexpression causes missorting of amino acid permeases
orf19.6053	-1.14289	CIS2	ECM38	Putative role in regulation of biogenesis of the cell wall; upregulated in biofilm; Gcn4p-regulated SGD=Gamma-glutamyltranspeptidase, major glutathione-degrading enzyme; involved in detoxification of electrophilic xenobiotics; expression induced mainly by nitrogen starvation
orf19.2767	-1.1426	PGA59		Putative GPI-anchored protein of unknown function; shows colony morphology-related gene regulation by Ssn6p
orf19.5784	-1.13859		AMO1	Putative peroxisomal copper amine oxidase
orf19.810	-1.13083		HFM1	Meiosis specific DNA helicase involved in the conversion of double-stranded breaks to later recombination intermediates and in crossover control; catalyzes the unwinding of Holliday junctions; has ssDNA and dsDNA stimulated ATPase activity
orf19.7374	-1.13035	CTA4		Activates transcription in 1-hybrid assay in S. cerevisiae; gene is downregulated upon adherence to polystyrene; induced by nitric oxide
orf19.5991	-1.12013		DBP10	Putative ATP-dependent RNA helicase of the DEAD-box protein family, constituent of 66S pre-ribosomal particles; essential protein involved in ribosome biogenesis
orf19.3355	-1.12005	ISN1	ISN1	Putative inosine 5'-monophosphate 5'-nucleotidase; fungal-specific (no human or murine homolog) SGD=Inosine 5'-monophosphate (IMP)-specific 5'-nucleotidase, catalyzes the breakdown of IMP to inosine, does not show similarity to known 5'-nucleotidases from other organisms
orf19.1704	-1.11778	FOX3	POT1	Putative peroxisomal 3-oxoacyl CoA thiolase; expression is regulated upon white-opaque switching SGD=3-ketoacyl-CoA thiolase with broad chain length specificity, cleaves 3-ketoacyl-CoA into acyl-CoA and acetyl-CoA during beta-oxidation of fatty acids
orf19.1702	-1.11778	ARF3	ARL1	Transcription is filament induced; Tup1p regulated (see Locus History Note for Assembly 19 correction) SGD=Soluble GTPase with a role in regulation of membrane traffic; regulates potassium influx; G protein of the Ras superfamily, similar to ADP-ribosylation factor
orf19.716	-1.11159			regulated by Nrg1p, Tup1p; transcription is repressed in response to alpha pheromone in SpiderM medium
orf19.715	-1.11159			Protein of unknown function
orf19.7436	-1.11119	AAF1		Possible regulatory protein; Glu-rich domain; production in S. cerevisiae increases endothelial cell adherence and flocculence; expressed under diverse conditions, detected in yeast-form and hyphal cells; alkaline or caspofungin upregulated
orf19.767	-1.10279	ERG3	ERG3	C-5 sterol desaturase; introduces C-5(6) double bond into episterol in ergosterol biosynthesis; clinically-isolated homozygous null mutants show azole resistance, defects in hyphal growth and virulence; Efg1p-repressed; fluconazole-induced SGD=C-5 sterol desaturase, catalyzes the introduction of a C-5(6) double bond into episterol, a precursor in ergosterol biosynthesis; mutants are viable, but c…
orf19.3406	-1.10147		YHL008C	Putative protein of unknown function, does not appear to be involved in monocarboxylic acid transport; green fluorescent protein (GFP)-fusion protein localizes to the vacuole
orf19.4527	-1.09338	HGT1	HXT11	High-affinity glucose transporter, member of major facilitator superfamily; transcription induced by progesterone and by drugs including chloramphenicol and benomyl; likely essential for growth, based on an insertional mutagenesis strategy SGD=Putative hexose transporter that is nearly identical to Hxt9p, has similarity to major facilitator superfamily (MFS) transporters and is involved in pleiot…
orf19.5962	-1.09135	SNF3		Glucose sensor; fermentation, filamentation, virulence roles; in 20-member C. albicans glucose transporter family, extended C terminus; high-glucose repressed; induced in macrophage, repressed in biofilm; predicted at plasma membrane
orf19.5963	-1.09135		NUS1	Prenyltransferase, required for cell viability; involved in protein trafficking
orf19.4933	-1.08555	FAD3		Omega-3 fatty acid desaturase, involved in production of alpha-linolenic acid, which is a major component of membranes; caspofungin induced; Plc1p-regulated; shows colony morphology-related gene regulation by Ssn6p
orf19.6928	-1.07972	SAP9		Secreted aspartyl proteinase; roles in adhesion, cell surface integrity; induced by antifungal drugs, stationary phase, or in white-phase cells; farnesol-downregulated in biofilm; autocatalytic processing; GPI-anchor; N-glycosylated
orf19.1822	-1.0722	UME6	UME6	Putative transcription factor with zinc cluster DNA-binding motif; similar to S. cerevisiae Ume6p, which is a transcription factor involved in regulation of meiotic genes; alkaline upregulated; filament induced; regulated by Nrg1p, Tup1p SGD=Key transcriptional regulator of early meiotic genes, binds URS1 upstream regulatory sequence, couples metabolic responses to nutritional cues with initiatio…
orf19.6585	-1.07078		FRA2	Protein involved in negative regulation of transcription of iron regulon; forms an iron independent complex with Fra2p, Grx3p, and Grx4p; null mutant fails to repress iron regulon and is sensitive to nickel
orf19.6734	-1.06997	TCC1	FIT1	Protein involved in regulation of filamentous growth and virulence; interacts with Tup1p; acts in transcriptional regulation of hypha-specific genes; contains four tetratricopeptide repeat (TPR) motifs; flucytosine repressed SGD=Mannoprotein that is incorporated into the cell wall via a glycosylphosphatidylinositol (GPI) anchor, involved in the retention of siderophore-iron in the cell wall
orf19.6151	-1.06303		ARC15	Subunit of the ARP2/3 complex, which is required for the motility and integrity of cortical actin patches
orf19.6275	-1.06129		YBR028C	Putative protein kinase, possible substrate of cAMP-dependent protein kinase (PKA)
orf19.3997	-1.05601	ADH1		Alcohol dehydrogenase; at surface of yeast-form cells but not hyphae; soluble in hyphae; immunogenic in human or mouse; complements S. cerevisiae adh1 adh2 adh3 mutation; regulated by growth phase, carbon source; fluconazole-induced
orf19.7362	-1.04641	SKN1	SKN1	Protein with predicted role in beta-1,6-glucan synthesis; probable N-glycosylated type II membrane protein; transcription and change in mRNA length induced by yeast-hyphal transition; transcription induced by Rim101p or caspofungin SGD=Protein involved in sphingolipid biosynthesis; type II membrane protein with similarity to Kre6p
orf19.4649	-1.04132	ZCF27		Putative transcription factor with zinc cluster DNA-binding motif
orf19.3501	-1.03542		PXL1	Hog1p-downregulated SGD=LIM domain-containing protein that localizes to sites of polarized growth, required for selection and/or maintenance of polarized growth sites, may modulate signaling by the GTPases Cdc42p and Rho1p; has similarity to metazoan paxillin
orf19.7501	-1.03277		NAP1	Protein that interacts with mitotic cyclin Clb2p; required for the regulation of microtubule dynamics during mitosis; controls bud morphogenesis; involved in the transport of H2A and H2B histones to the nucleus; phosphorylated by CK2
orf19.5037	-1.02189			Protein not essential for viability
orf19.5038	-1.02189		TRM3	2'-O-ribose methyltransferase, catalyzes the ribose methylation of the guanosine nucleotide at position 18 of tRNAs
orf19.2272	-1.01918		AFT2	Iron-regulated transcriptional activator; activates genes involved in intracellular iron use and required for iron homeostasis and resistance to oxidative stress; similar to Aft1p
orf19.309	-1.01254	DAL5		Putative allantoate permease; nitrogen catabolite repressed gene, induced in absence of preferred N sources; gene regulation by nitrogen source requires Gat1p; fungal-specific (no human or murine homolog)
orf19.6858	-1.0105		EDC3	Protein not essential for viability SGD=Non-essential conserved protein of unknown function, plays a role in mRNA decapping by specifically affecting the function of the decapping enzyme Dcp1p; localizes to cytoplasmic mRNA processing bodies
orf19.90	-1.0105		YHR080C	Protein of unknown function that may interact with ribosomes, based on co-purification experiments; the authentic, non-tagged protein is detected in highly purified mitochondria in high-throughput studies
orf19.1978	-1.00952	GIT2		Putative glycerophosphoinositol permease; fungal-specific (no human or murine homolog); transcription is repressed in response to alpha pheromone in SpiderM medium
orf19.173	-1.00402		AZF1	Putative transcription factor with zinc finger DNA-binding motif SGD=Zinc-finger transcription factor, involved in induction of CLN3 transcription in response to glucose; genetic and physical interactions indicate a possible role in mitochondrial transcription or genome maintenance
